# Supplementary material for: Early Oral Administration of Ginseng Stem-Leaf Saponins Enhances the Peyer’s Patch-Dependent Maternal IgA Antibody Response to a PEDV Inactivated Vaccine in Mice, with Gut Microbiota Involvement
Source: Vaccines (Basel). 2023 Apr 12;11(4):830. doi: 10.3390/vaccines11040830 (PMC10143706; doi:10.3390/vaccines11040830)
Supplement: Supplementary file 1 [file vaccines-11-00830-s001.zip]

Archive with 1 entries (1 files):
- vaccines-2299950-supplementary.pdf
